# Supplementary material for: Phenotypic, chemical component and molecular assessment of genetic diversity and population structure of Morinda officinalis germplasm
Source: BMC Genomics. 2022 Aug 19;23:605. doi: 10.1186/s12864-022-08817-w (PMC9392303; doi:10.1186/s12864-022-08817-w)
Supplement: Supplementary file 2 — Additional file 2. [file 12864_2022_8817_MOESM2_ESM.xlsx]

## Sheet: Table S1
Phenotypic, chemical component and molecular assessment of genetic diversity and population structure of Morinda officinalis germplasm
Zhenhua Luo1, Zien Chen1, Mengyun Liu1, Li Yang1, Zhimin Zhao2, Depo Yang2 and Ping Ding1*
1School of Pharmaceutical Sciences, Guangzhou University of Chinese Medicine, Guangzhou 510006, China
2School of Pharmacy, Sun Yat-sen University, Guangzhou 510006, China
* Correspondence: dingping@gzucm.edu.cn
Table S1. Morphological traits of Morinda officinalis
Sample	Root length(cm)	Root diameter(cm)	Leaf length(cm)	Leaf width(cm)	Root range(cm)	Main root number(piece)	Lateral root number(piece)	Plant height(cm)	Section color of the root
GD01	27.33	0.91	9.45	4.87	19.25	2.9	2	33.5	2
GD02	30.19	0.62	8.65	3.78	13.2	2.7	2.3	37.3	2
GD03	36.85	0.57	5.03	1.53	17.1	2.3	2	34.8	2
GD04	39.7	0.75	4.1	1.48	36.7	6.1	5.7	41	1
GD05	32.2	0.65	7.85	3.82	24.6	2.7	2.1	29.6	1
GD06	22.6	0.91	9.29	4.85	18.9	2.6	2.6	13.4	1
GD07	28.3	0.76	8.12	3.48	16.3	2.5	2.5	37.4	1
GD08	21.8	0.79	9.98	4.76	12.3	2.4	2.3	39.9	1
GD09	21.8	0.63	8.69	4.53	17.6	2.7	1.9	39.1	2
GD10	20.6	0.81	7.29	3.42	22.5	2.3	1.9	33	1
GD11	31.4	0.61	4.49	2.33	27.7	2.4	1.9	37.9	2
GD12	30.7	0.69	10.74	4.63	32	2.3	2.4	34.9	2
GD13	26.7	0.76	5.21	1.58	28.6	2.2	2.2	38.6	2
GD14	28.6	0.77	7.65	3.71	30.1	2.7	2.1	39.7	2
GD15	35.3	0.57	5.42	2.01	32.1	1.5	1.6	40.2	2
GD16	29	0.7	5.86	3.31	18.7	1.9	2	33.3	2
GD17	29.2	0.81	5.08	2.61	15.3	2.4	2	21.6	1
GD18	26.6	0.68	7.25	3.51	14.5	2.1	1.8	41.6	1
GD19	54.8	0.62	6.58	2.83	35.5	5.9	4.5	45.3	2
GD20	52.4	0.9	4.65	2.32	32.3	5.7	4	37.8	2
GD21	50.2	0.93	6.42	3.24	20.5	4.8	2.8	35.4	2
GD22	51.3	0.93	4.74	2	29.8	3.2	3	34.2	2
GD23	44.3	0.67	8.77	3.3	37.5	4.5	6.5	44.3	2
GD24	48	1.04	6.78	3.97	37.1	3.1	2.4	27	0
GD25	55	0.78	7.76	4.28	44.8	5	3.5	48.2	1
GD26	56.2	1.12	4.92	2.64	39.4	3.8	5.9	45.2	0
GD27	40.3	0.94	10.32	4.66	30.8	2.8	3.4	46.8	1
GD28	34.1	1.54	6.8	3.44	28.1	2.9	2.9	8.7	2
GD29	32.5	1.03	4.81	2.37	22.1	3.2	3.4	7	2
GD30	38.5	0.97	4.95	2.67	29.1	3.7	3	7.2	1
GD31	10.7	0.68	4.88	2.67	11.4	2.2	2.1	33.6	1
GD32	56.3	0.6	3.51	2	30.2	3.9	3	46.3	2
GD33	55.1	0.7	7.05	3.36	25.5	2	4.5	32.1	2
GD34	38.3	0.79	9.64	3.48	19.9	3.3	1.8	38.4	2
GD35	32.8	1.01	6.45	2.11	16.4	2.3	2.4	17.3	2
GD36	18.6	0.68	7.74	3.04	13.6	2.5	2.3	19.4	2
GD37	25.8	0.79	5.59	2.81	20.4	2.3	2.6	27	2
GD38	26.2	0.8	6.62	2.89	18.8	2.1	2	30.2	2
GD39	28	0.67	4.03	1.88	19.6	2.3	2.6	60.1	1
GD40	25.7	0.68	6.33	2.52	25.5	2.5	2.9	14.9	1
GD41	64.1	1.54	9.46	4.43	40.9	4.6	5.4	15.6	2
GD42	23.7	0.71	5.97	2.66	21.4	2.8	2.5	39.4	1
GD43	22.1	0.81	5.14	2.01	16.1	1.8	2.2	13.6	1
GD44	25.6	0.66	5.78	2.81	18.4	2.8	3.4	13.4	2
GD45	32	0.99	5.25	2.41	22.3	3.8	4.6	55.3	2
GD46	36.5	1.11	5.04	2.34	26.8	5.2	5.8	36	2
GX01	26.6	0.61	8.58	3.26	21.4	4.2	2.1	27.6	2
GX02	22.4	0.72	9.47	3.58	25.8	3.9	3.1	25.1	1
GX03	16.6	0.52	7.19	2.8	13.7	2.1	2.4	35.9	1
GX04	45.7	1.26	6.5	3.17	25.6	2.6	2	28.2	2
GX05	25.3	0.48	5.9	2.67	29.9	3.8	3.6	16.8	2
GX06	25.2	1.02	5.5	2.56	13.7	2.1	2.1	18.4	1
GX07	47.7	0.79	4.48	2.08	28.9	2.9	2.6	49.2	2
GX08	23.5	0.58	5.31	2.99	13.5	2.2	1.5	19.6	1
GX09	19.8	0.55	5.77	3.01	20	2.2	1.8	15.8	1
GX10	34.6	1.09	4.4	1.67	26.4	2.8	2.5	66.5	2
GX11	47.5	1.04	10.32	4.74	36.8	4.1	4.3	78.8	2
GX12	13.2	0.58	10.33	4.91	25.6	2.5	2.5	35.5	1
GX13	8.3	0.49	9.21	3.01	7.1	1.3	0.8	12.4	2
GX14	45.5	0.7	3.58	1.85	16.3	1.4	0.8	24.4	2
GX15	52	1	6.12	2.69	25.2	4.3	5.5	35.6	1
GX16	-	-	7.41	3.4	-	-	-	-	-
GX17	23.5	0.86	9.5	2.8	28.5	4.2	5.7	41.2	1
GX18	26.7	0.87	12.02	5	29.1	3.3	2.7	44.3	1
FJ01	22	0.39	5.44	2.1	11.7	1.3	1.4	26.8	2
FJ02	60.8	1.11	5.4	2.21	57.5	5.4	5.2	76	2
FJ03	68.3	1.05	6.23	2.12	36.9	5	5	56.3	2
FJ04	60.3	1.13	5.11	2.46	43.7	3.4	3.9	39.5	2
FJ05	45.4	0.61	5.97	2.29	37.8	2.4	1.2	21.9	2
FJ06	97.6	0.9	8.61	4.42	35.6	3.9	4.1	29	2
FJ07	38.3	0.92	8.12	3.65	22.7	2.6	3	39.4	2
FJ08	94.9	0.6	10.19	5.05	51.1	6	6.1	41.3	2
FJ09	47.7	1.14	6.67	3.16	29.4	3.1	3.5	21.9	2
FJ10	41.2	1.15	6.64	3.46	14.8	2.3	2.6	20.8	2
FJ11	25.6	0.7	8.26	3.86	22.3	1.9	2	43.5	1
FJ12	104.6	0.86	9.9	4.52	51.75	11.8	13	42.7	2
FJ13	73.4	1.01	7.93	3.72	34.25	7	8.25	44.3	2
FJ14	50.5	0.9	7.93	3.83	39.5	4.3	6.4	39.4	1
FJ15	44.7	0.82	8.77	4.47	27.8	6.6	8	46.4	1
FJ16	39.2	0.66	8.33	3.39	24.8	2.9	3.6	31.2	2
FJ17	37.1	0.73	8.72	4.23	28.8	2.6	3.5	38.6	2
FJ18	33.6	0.68	15.51	6.65	35	8	8.5	223	1
FJ19	36.5	1.4	8.65	3.59	32	4	3.2	45.8	2
FJ20	37.9	0.87	7.08	3.36	28.4	2.7	2.8	28.6	2
FJ21	35.4	0.88	3.24	1.05	26.1	3	2.5	29.8	0
HN01	22.1	0.54	6.73	1.83	18.5	1.3	2.2	20.9	0
HN02	45.2	0.88	6.55	3.44	13.5	1.8	1.7	20.1	1
HN03	35.4	0.86	5.66	2.31	18.4	2.4	3.1	28.9	1

## Sheet: Table S2
Table S2. Oligosaccharides contents of Morinda officinalis（mg·g-1，x ̅±s，n=3)
Sample	fructose	glucose	sucrose	1-kestose	nystose	1F-fructofuranosyl nystose
GD01	4.91±0.24	8.01±0.25	42.21±0.78	41.08±0.88	56.96±0.86	67.24±3.26
GD02	8.29±0.23	7.21±0.26	36.44±0.78	43.13±1.09	71.23±2.58	82.78±2.79
GD03	7.04±0.27	4.92±0.08	35.78±0.17	40.57±0.67	65.39±0.84	76.23±0.83
GD09	9.80±0.30	12.88±0.26	46.13±0.58	38.39±0.68	57.07±0.33	61.93±0.72
GD10	8.70±0.25	3.95±0.16	39.27±2.47	32.60±3.13	37.55±3.68	47.16±4.85
GD11	5.32±0.23	3.49±0.13	30.45±0.66	36.01±0.23	56.14±1.03	65.74±1.05
GD12	33.40±1.05	11.18±0.23	35.31±0.59	13.80±0.26	31.12±0.27	39.87±0.81
GD14	7.18±0.12	6.37±0.03	34.25±0.61	26.02±0.60	42.36±1.01	51.03±0.19
GD16	5.57±0.17	5.57±0.11	63.53±1.55	70.23±2.17	76.39±2.79	78.55±3.20
GD17	16.57±0.22	4.04±0.23	34.44±0.01	26.36±0.09	60.11±2.27	70.85±1.80
GD18	4.44±0.14	4.16±0.10	32.72±0.39	34.44±0.51	57.74±2.46	66.22±1.07
GD19	2.52±0.24	3.52±0.16	26.60±0.65	29.67±0.51	52.38±1.28	61.53±2.43
GD20	9.13±0.34	4.60±0.23	44.80±1.11	37.49±1.50	60.73±1.86	67.20±1.99
GD21	6.96±0.27	5.91±0.15	42.93±1.30	30.96±0.07	54.07±1.56	62.15±2.02
GD22	17.27±0.20	4.50±0.09	36.43±0.08	31.15±0.17	60.13±0.73	69.67±0.61
GD23	9.21±0.46	6.35±0.31	48.69±1.42	37.37±2.06	52.44±2.09	56.07±2.04
GD24	-	-	18.09±0.20	42.80±0.76	66.32±0.85	74.62±1.70
GD25	3.11±0.05	2.56±0.29	28.49±0.23	46.56±2.32	61.82±2.77	64.23±2.42
GD26	39.11±1.30	6.67±0.33	61.70±2.29	19.38±0.90	52.68±1.57	82.56±1.97
GD27	12.22±0.21	5.95±0.04	43.75±0.97	18.46±0.30	41.18±0.17	66.28±0.52
GD28	11.31±0.51	3.45±0.08	23.05±0.65	20.10±0.55	49.38±1.16	58.05±1.01
GD29	15.08±0.44	4.02±0.21	36.88±0.44	16.30±0.06	41.85±0.42	66.44±0.48
GD30	2.77±0.01	2.51±0.03	17.52±0.39	23.16±0.43	49.15±1.41	55.12±1.09
GD31	35.87±0.27	3.49±0.00	42.89±0.21	14.95±0.09	42.58±0.41	65.89±0.25
GD32	26.48±0.68	1.74±0.11	33.33±0.46	12.88±0.14	40.52±0.84	65.38±1.58
GD33	31.96±0.99	3.50±0.18	45.27±0.99	20.90±0.65	60.80±1.67	94.07±1.85
GD34	10.63±0.77	1.45±0.05	34.04±1.50	20.03±0.76	52.34±2.04	80.73±3.04
GD35	42.79±0.73	6.44±0.10	52.90±1.00	17.44±0.42	40.58±0.34	65.42±0.39
GD36	20.81±0.11	5.20±0.02	51.64±0.61	36.30±0.52	62.90±1.43	64.20±1.80
GD37	65.29±1.33	8.54±0.37	93.17±2.25	22.48±0.42	50.58±1.32	71.85±1.39
GD39	32.93±1.18	5.73±0.23	53.55±1.07	18.68±0.82	48.89±1.30	75.69±2.10
GD40	30.80±1.69	4.98±0.25	51.87±1.98	17.99±0.56	55.39±2.04	89.99±2.62
GD41	32.64±0.93	6.08±0.38	51.62±1.52	24.85±1.01	58.07±2.02	88.76±2.60
GD42	33.28±0.64	5.16±0.05	43.31±1.26	12.55±1.28	36.31±0.62	59.11±1.07
GD43	21.08±2.31	4.55±0.47	59.31±4.34	48.52±3.35	76.41±5.93	110.92±7.19
GD44	14.78±0.43	3.40±0.17	46.85±1.33	26.86±0.92	52.83±1.37	79.80±1.86
GD45	22.39±0.11	4.59±0.13	47.20±0.93	23.24±0.16	51.75±0.71	79.45±1.37
GD46	31.10±0.80	4.97±0.10	58.18±1.43	22.26±0.62	52.03±1.28	77.19±1.94
GX01	4.05±0.20	-	36.30±1.20	46.06±1.37	77.89±2.24	120.01±1.61
GX02	6.7±0.09	-	42.46±1.22	45.71±0.28	76.90±0.84	117.78±1.07
GX03	10.81±0.17	-	41.41±1.73	32.33±1.89	65.77±2.66	101.2±3.26
GX04	10.12±0.72	-	38.12±0.04	23.57±0.80	57.12±1.83	91.33±2.49
GX05	5.07±0.49	-	28.19±0.23	19.17±0.70	49.36±0.64	80.88±2.10
GX06	7.35±0.25	-	37.41±0.20	31.74±0.26	60.5±0.35	93.98±1.32
GX07	14.94±1.29	3.66±0.04	59.51±0.57	38.35±0.61	54.34±0.60	80.13±0.28
GX08	34.40±1.44	4.12±0.18	21.88±0.29	16.37±0.29	45.77±0.49	74.77±0.27
GX09	33.27±0.46	4.36±0.35	44.31±0.25	9.78±0.56	33.74±0.16	58.25±1.77
GX10	23.09±0.54	4.22±0.09	67.81±0.51	26.35±0.12	44.71±0.37	68.98±0.75
GX11	6.41±0.06	3.08±0.20	37.34±0.63	20.87±0.33	48.52±0.80	77.34±1.36
GX13	10.57	6.89	56.26	-	-	-
GX14	10.90±0.72	2.41±0.18	52.87±0.13	42.49±0.51	66.46±0.09	99.67±1.78
GX15	4.99	3.08	53.29	52.34	84.37	129.25
GX17	9.88±0.41	2.69±0.09	49.10±0.23	34.34±0.37	42.40±0.13	63.25±0.33
GX20	9.01±0.41	2.50±0.11	31.62±0.07	33.53±0.54	62.41±0.54	97.76±0.76
GX21	28.15	6.29	48.74	6.97	4.55	4.7
FJ01	19.64±0.93	2.63±0.15	32.21±0.46	20.11±0.24	49.36±1.44	77.05±2.03
FJ02	15.35±0.54	1.96±0.16	37.43±1.03	15.18 ±1.00	39.84±1.04	66.29±1.40
FJ03	3.36±0.33	-	26.66±1.56	33.40± 2.16	67.93±3.99	108.09±5.81
FJ04	-	-	26.94±0.16	27.22± 0.07	57.16±0.19	93.76±0.97
FJ05	3.18±0.10	-	29.18±0.07	38.38 ±0.21	75.54±0.10	120.87±1.00
FJ06	-	-	30.75±0.17	35.92±0.65	62.87±0.55	97.65±1.18
FJ07	12.73±0.34	2.24±0.19	23.82±0.28	18.33±0.15	43.52±0.50	74.30±0.67
FJ08	3.84±0.14	1.82±0.10	67.79±0.80	77.00±1.15	83.79±1.54	115.94±2.22
FJ09	3.63±0.80	-	43.74±0.19	50.41±0.54	71.27±0.73	106.52±1.03
FJ10	2.86±0.17	-	30.37±0.28	35.22±0.32	61.04±0.99	95.40±2.08
FJ11	3.38±0.83	-	32.41±0.43	34.05±0.33	52.10±0.57	80.48±0.37
FJ12	6.02±0.11	1.79±0.07	22.40±0.16	19.37±0.02	44.23±0.13	73.04±0.81
FJ13	2.54±0.08	1.79±0.03	45.22±0.47	56.89±0.86	66.27±1.14	97.54±1.67
FJ14	-	-	49.55±1.47	52.20±1.64	63.03±1.28	90.06±2.69
FJ15	-	2.45±0.13	45.90±0.41	58.59±0.54	74.88±1.33	109.24±0.78
FJ16	-	2.59±0.72	43.67±6.05	44.24±6.52	59.49±9.96	88.81±13.61
FJ17	-	-	32.69±0.49	38.75±0.53	62.85±0.90	95.99±0.59
FJ18	3.01±0.01	-	46.67±0.32	51.62±0.76	61.86±0.13	91.74±0.89
FJ20	-	-	31.70±0.24	38.38±0.39	59.34±0.38	91.26±0.82
FJ21	-	-	31.72±1.56	37.33±1.01	66.32±2.90	103.78±5.64
FJ23	7.04±0.06	-	26.10±0.24	29.94±0.51	46.05±0.66	73.99±1.34
HN01	0.9	-	4.49	18.32	3.5	6.4
HN02	-	-	28.36±0.28	22.67±7.18	52.24±1.11	86.77±3.43
HN03	38.38±2.45	7.10±0.47	23.91±1.01	25.64±0.08	49.90±0.88	84.67±2.52
HN04	-	2.09	34.07	30.35	54.29	81.67

## Sheet: Table S3
Table S3. Correlations between phenotypic traits and the contents of oligosaccharides, geographical distribution of the Morinda officinalis accessions
Character	Leaf length	Leaf width	Root length	Root diameter	Root range	Main root number	Lateral root number	Plant height	The section color	Nystose	1F-fructofuranosyl nystose	Altitude	Latitude	Longitude
Leaf length	1
Leaf width	0.867**	1
Root length	0.074	0.168	1
Root diameter	-0.086	0.012	0.427**	1
Root range	0.212	0.245*	0.708**	0.301**	1
Main root number	0.266*	0.280*	0.630**	0.261*	0.720**	1
Lateral root number	0.230*	0.211	0.590**	0.318**	0.674**	0.798**	1
Plant height	0.144	0.14	0.383**	0.078	0.443**	0.477**	0.437**	1
The section color	0.138	0.104	0.331**	0.098	0.154	0.239*	0.13	0.07	1
Nystose	0.119	0.155	0.316**	-0.103	0.101	0.237*	0.158	-0.004	0.073	1
1F-fructofuranosyl nystose	0.056	0.046	0.319**	-0.006	0.105	0.173	0.240*	-0.004	0.021	0.764**	1
Altitude	0.082	0.12	0.272*	0.057	0.257*	0.132	0.18	0.067	0.031	0.21	0.437**	1
Latitude	0.189	0.259*	0.245*	0.082	0.352**	0.236*	0.246*	0.152	0.162	0.336**	0.443**	0.507**	1
Longitude	0.157	0.244*	0.384**	0.148	0.373**	0.268*	0.311**	0.194	0.144	0.2	0.260*	0.626**	0.754**	1
**Correlation indicated significant at the 0.01 level, while the*Correlation indicated significant at the 0.05 level.

## Sheet: Table S4
Table S4.Principal component analysis (PCA) and contribution of variables on each factor
Variables	PC.1	PC.2	PC.3	PC.4
Root range	0.839	0.18	0.094	-0.001
Root length	0.825	0.061	0.279	0.228
Lateral root number	0.807	0.369	0.116	-0.133
Main root number	0.799	0.392	0.157	-0.057
Root diameter	0.584	-0.257	-0.165	0.216
Leaf length	0.087	0.938	0.002	0.116
Leaf width	0.142	0.887	0.076	0.152
Plant height	0.298	0.597	0.013	-0.358
Nystose	0.094	0.07	0.958	0.068
1F-furanosaccharide nystose	0.149	0.005	0.951	0
The section color	0.126	0.116	0.065	0.89
Eigenvalue	3.18	2.434	1.983	1.081
%variance	28.909	22.128	18.027	9.825
Cumulative variance (%)	28.909	51.037	69.064	78.889

## Sheet: Table S5
Table S5. Mean values of morphology and oilgosaccharide content of Morinda officinalis in three groups based on phenotype and chemical composition cluster analysis
Cluster	Leaf length	Leaf width	Root length	Root diameter	Root range	Main root number	Lateral root number	Plant height	Section color of the root	nystose	1F-fructofuranosyl nystose
Ⅰ	7.02	2.91	25.51	0.75	22.42	2.9	3.03	47.54	1.17	37.58	58.06
Ⅱ	6.52	3.01	33.74	0.8	24.35	3.1	2.87	34.14	1.6	51.69	68.38
Ⅲ	8.78	3.27	19.78	0.66	19.25	2.98	3.43	71.6	1	17.48	25.71

## Sheet: Table S6
Table S6. SNP sites of the 88 accessions of Morinda officinalis
Sample	All SNP	Hom SNP	Het SNP
FJ01	226146	126527	99619
FJ02	224992	153717	71275
FJ03	227295	109385	117910
FJ04	227631	128443	99188
FJ05	227632	128370	99262
FJ06	225963	146485	79478
FJ07	227352	130665	96687
FJ08	222128	157507	64621
FJ09	227253	127465	99788
FJ10	226817	129493	97324
FJ11	215439	159787	55652
FJ12	223819	154060	69759
FJ13	223470	155520	67950
FJ14	224056	155786	68270
FJ15	221422	122461	98961
FJ16	214607	158298	56309
FJ17	221457	159407	62050
FJ18	216439	162562	53877
FJ19	222534	158031	64503
FJ20	171984	145856	26128
GD01	223038	149221	73817
GD02	219918	204080	15838
GD03	224783	142874	81909
GD04	221644	145971	75673
GD05	223991	144899	79092
GD06	219879	206229	13650
GD07	217002	147595	69407
GD08	219725	156258	63467
GD09	222041	155801	66240
GD10	225615	124046	101569
GD11	218936	204504	14432
GD12	216887	202584	14303
GD13	197993	141369	56624
GD14	220461	147159	73302
GD15	211318	146028	65290
GD16	226506	133686	92820
GD17	222170	145559	76611
GD18	221864	133957	87907
GD19	223350	138260	85090
GD20	226453	135191	91262
GD21	226716	135710	91006
GD22	223948	133126	90822
GD23	214764	147603	67161
GD24	214968	152592	62376
GD25	215288	130017	85271
GD26	227019	133572	93447
GD27	225381	126189	99192
GD28	217772	146582	71190
GD29	223987	124237	99750
GD30	225242	138918	86324
GD31	227369	155492	71877
GD32	220956	146977	73979
GD33	225183	137882	87301
GD34	222306	145921	76385
GD35	215445	148148	67297
GD36	186122	138128	47994
GD37	203434	139174	64260
GD38	218546	158018	60528
GD39	209192	149824	59368
GD40	222002	142216	79786
GD41	215791	143269	72522
GD42	213641	142717	70924
GD43	221151	164251	56900
GD44	225785	145542	80243
GD45	224412	147177	77235
GD46	223129	139096	84033
GX01	223878	136074	87804
GX02	224083	137960	86123
GX03	223112	139086	84026
GX04	220559	139191	81368
GX05	220706	142989	77717
GX06	223253	138357	84896
GX07	226752	131405	95347
GX08	226179	130885	95294
GX09	226579	130236	96343
GX10	227166	128497	98669
GX11	222541	136629	85912
GX12	218484	183536	34948
GX13	219486	185162	34324
GX14	218609	182287	36322
GX15	226438	131153	95285
GX16	222498	183689	38809
GX17	220012	186205	33807
GX18	210248	180964	29284
HN01	222648	179346	43302
HN02	223514	135118	88396
HN03	186910	166896	20014
HN04	219728	183840	35888

## Sheet: Table S7
Table S7. Genetic parameters of 192 SNP sites
Locus	Na	Ne	I	Ho	He	Nei	Fis	Fit	Fst	Nm
loc1	2	1.28	0.3768	0.0455	0.22	0.2188	0.1025	0.3467	0.272	0.669
loc2	2	1.6996	0.6019	0.0568	0.414	0.4116	0.8682	0.9487	0.6105	0.1595
loc3	2	1.3081	0.3983	0.0682	0.2369	0.2355	0.758	0.9324	0.7207	0.0969
loc4	2	1.1716	0.2777	0.0682	0.1473	0.1464	0.3296	0.7387	0.6103	0.1597
loc5	2	1.1847	0.2914	0.0795	0.1568	0.1559	0.0646	0.2747	0.2245	0.8634
loc6	2	1.1075	0.2018	0.0795	0.0976	0.097	-0.0989	0.1384	0.216	0.9077
loc7	2	1.4382	0.4826	0.0795	0.3064	0.3047	0.5068	0.813	0.6208	0.1527
loc8	2	1.1585	0.2635	0.0795	0.1376	0.1368	-0.205	0.585	0.6556	0.1313
loc9	2	1.1716	0.2777	0.0909	0.1473	0.1464	-0.1994	0.3111	0.4257	0.3373
loc10	2	1.12	0.2181	0.0909	0.1078	0.1072	0.0072	0.1471	0.1409	1.5241
loc11	2	1.1456	0.2489	0.0909	0.1278	0.1271	-0.1297	0.3341	0.4105	0.359
loc12	2	1.12	0.2181	0.0909	0.1078	0.1072	0.1056	0.368	0.2934	0.6022
loc13	2	1.12	0.2181	0.0909	0.1078	0.1072	-0.0667	0.1795	0.2308	0.8333
loc14	2	1.2114	0.3175	0.1023	0.1755	0.1745	-0.2543	0.434	0.5488	0.2056
loc15	2	1.4676	0.4988	0.1023	0.3205	0.3186	0.6695	0.9062	0.7163	0.099
loc16	2	1.1075	0.2018	0.1023	0.0976	0.097	-0.2903	-0.023	0.2072	0.9568
loc17	2	1.2114	0.3175	0.1023	0.1755	0.1745	-0.2137	0.0989	0.2575	0.7207
loc18	2	1.2661	0.3656	0.1023	0.2114	0.2102	-0.0276	0.6888	0.6972	0.1086
loc19	2	1.1075	0.2018	0.1023	0.0976	0.097	-0.2675	-0.0384	0.1808	1.1328
loc20	2	1.1075	0.2018	0.1023	0.0976	0.097	-0.2169	-0.0335	0.1507	1.4087
loc21	2	1.1075	0.2018	0.1023	0.0976	0.097	-0.2321	-0.0338	0.1609	1.3035
loc22	2	1.1327	0.2338	0.1023	0.1179	0.1172	-0.2067	0.5473	0.6249	0.1501
loc23	2	1.1847	0.2914	0.1023	0.1568	0.1559	0.2083	0.3156	0.1355	1.5956
loc24	2	1.1075	0.2018	0.1023	0.0976	0.097	-0.2903	-0.023	0.2072	0.9568
loc25	2	1.12	0.2181	0.1136	0.1078	0.1072	-0.3858	-0.0628	0.2331	0.8225
loc26	2	1.1456	0.2489	0.1136	0.1278	0.1271	-0.2685	0.1592	0.3371	0.4915
loc27	2	1.12	0.2181	0.1136	0.1078	0.1072	-0.2877	-0.0723	0.1673	1.2447
loc28	2	1.12	0.2181	0.1136	0.1078	0.1072	-0.3333	-0.0256	0.2308	0.8333
loc29	2	1.12	0.2181	0.1136	0.1078	0.1072	-0.5543	-0.1782	0.242	0.7829
loc30	2	1.5708	0.5495	0.1136	0.3655	0.3634	0.2697	0.4828	0.2918	0.6069
loc31	2	1.2523	0.3541	0.1136	0.2026	0.2014	0.1829	0.7575	0.7032	0.1055
loc32	2	1.1456	0.2489	0.1136	0.1278	0.1271	-0.1283	0.0403	0.1494	1.4229
loc33	2	1.1456	0.2489	0.1136	0.1278	0.1271	0.0736	0.2407	0.1804	1.1358
loc34	2	1.1585	0.2635	0.125	0.1376	0.1368	-0.2	0.1667	0.3056	0.5682
loc35	2	1.2661	0.3656	0.125	0.2114	0.2102	0.1969	0.6863	0.6094	0.1602
loc36	2	1.1327	0.2338	0.125	0.1179	0.1172	-0.6983	-0.1528	0.3212	0.5283
loc37	2	1.1327	0.2338	0.125	0.1179	0.1172	-0.158	-0.0393	0.1025	2.1896
loc38	2	1.3509	0.4286	0.125	0.2612	0.2597	0.3273	0.5219	0.2893	0.6143
loc39	2	1.1327	0.2338	0.125	0.1179	0.1172	-0.3452	-0.0429	0.2247	0.8627
loc40	2	1.1585	0.2635	0.125	0.1376	0.1368	-0.1212	0.0098	0.1169	1.8887
loc41	2	1.1585	0.2635	0.125	0.1376	0.1368	-0.1606	0.0337	0.1674	1.2436
loc42	2	1.3798	0.4475	0.125	0.2768	0.2752	-0.1061	0.4014	0.4588	0.2949
loc43	2	1.1327	0.2338	0.125	0.1179	0.1172	-0.5602	-0.0854	0.3043	0.5715
loc44	2	1.1456	0.2489	0.1364	0.1278	0.1271	-0.5048	-0.094	0.273	0.6659
loc45	2	1.1456	0.2489	0.1364	0.1278	0.1271	-0.2781	-0.071	0.1621	1.2927
loc46	2	1.1456	0.2489	0.1364	0.1278	0.1271	-0.2407	-0.1011	0.1125	1.9724
loc47	2	1.198	0.3046	0.1364	0.1662	0.1653	0.3221	0.4491	0.1873	1.0845
loc48	2	1.2249	0.33	0.1364	0.1847	0.1836	-0.5502	-0.0615	0.3152	0.5431
loc49	2	1.6575	0.586	0.1364	0.399	0.3967	0.3665	0.677	0.4902	0.26
loc50	2	1.1456	0.2489	0.1364	0.1278	0.1271	-0.5817	-0.1043	0.3018	0.5783
loc51	2	1.2523	0.3541	0.1364	0.2026	0.2014	-0.1197	0.2107	0.2951	0.5971
loc52	2	1.2661	0.3656	0.1477	0.2114	0.2102	-0.1019	0.1692	0.246	0.7662
loc53	2	1.2114	0.3175	0.1477	0.1755	0.1745	0.1449	0.2398	0.111	2.0031
loc54	2	1.4676	0.4988	0.1477	0.3205	0.3186	0.0897	0.4843	0.4334	0.3268
loc55	2	1.1585	0.2635	0.1477	0.1376	0.1368	-0.2257	-0.1195	0.0866	2.6374
loc56	2	1.7534	0.6211	0.1477	0.4321	0.4297	0.3399	0.6863	0.5248	0.2263
loc57	2	1.1585	0.2635	0.1477	0.1376	0.1368	-0.2707	-0.0875	0.1442	1.484
loc58	2	1.2385	0.3422	0.1477	0.1937	0.1926	-0.0834	0.1112	0.1796	1.1417
loc59	2	1.8394	0.6488	0.1591	0.459	0.4564	0.4959	0.7253	0.4552	0.2992
loc60	2	1.1716	0.2777	0.1591	0.1473	0.1464	-0.2437	-0.0798	0.1317	1.6475
loc61	2	1.1716	0.2777	0.1591	0.1473	0.1464	-0.598	-0.0886	0.3188	0.5343
loc62	2	1.2523	0.3541	0.1591	0.2026	0.2014	-0.5169	-0.062	0.2999	0.5836
loc63	2	1.3653	0.4382	0.1591	0.2691	0.2676	-0.0941	0.4123	0.4628	0.2902
loc64	2	1.7664	0.6255	0.1591	0.4364	0.4339	0.0584	0.3869	0.3489	0.4665
loc65	2	1.1847	0.2914	0.1705	0.1568	0.1559	-0.2092	-0.0454	0.1355	1.5956
loc66	2	1.4089	0.4655	0.1705	0.2919	0.2902	0.2004	0.6351	0.5437	0.2098
loc67	2	1.1847	0.2914	0.1705	0.1568	0.1559	-0.5059	-0.1098	0.2631	0.7004
loc68	2	1.294	0.3877	0.1705	0.2285	0.2272	0.0719	0.1812	0.1178	1.8729
loc69	2	1.2661	0.3656	0.1705	0.2114	0.2102	0.3247	0.5073	0.2703	0.6748
loc70	2	1.4089	0.4655	0.1705	0.2919	0.2902	-0.02	0.2614	0.2758	0.6563
loc71	2	1.4971	0.5143	0.1705	0.334	0.3321	-0.0103	0.5727	0.577	0.1832
loc72	2	1.2523	0.3541	0.1818	0.2026	0.2014	-0.1053	0.0398	0.1313	1.6545
loc73	2	1.7664	0.6255	0.1818	0.4364	0.4339	0.1539	0.5087	0.4193	0.3462
loc74	2	1.3943	0.4566	0.1818	0.2844	0.2828	-0.1724	0.5302	0.5993	0.1672
loc75	2	1.2249	0.33	0.1818	0.1847	0.1836	-0.0574	0.0927	0.142	1.5109
loc76	2	1.7133	0.607	0.1818	0.4187	0.4163	0.4976	0.7351	0.4728	0.2788
loc77	2	1.2114	0.3175	0.1932	0.1755	0.1745	-0.5906	-0.1126	0.3005	0.5818
loc78	2	1.4089	0.4655	0.1932	0.2919	0.2902	0.2298	0.5843	0.4603	0.2931
loc79	2	1.2385	0.3422	0.1932	0.1937	0.1926	-0.7125	-0.2349	0.2789	0.6465
loc80	2	1.3223	0.4087	0.1932	0.2451	0.2437	-0.0981	0.1816	0.2547	0.7317
loc81	2	1.294	0.3877	0.1932	0.2285	0.2272	-0.1437	0.064	0.1816	1.1266
loc82	2	1.5414	0.536	0.2045	0.3532	0.3512	-0.1227	0.248	0.3302	0.507
loc83	2	1.2249	0.33	0.2045	0.1847	0.1836	-0.3594	-0.1561	0.1495	1.422
loc84	2	1.3943	0.4566	0.2045	0.2844	0.2828	-0.2518	0.2327	0.387	0.3959
loc85	2	1.6575	0.586	0.2045	0.399	0.3967	0.1492	0.361	0.2489	0.7544
loc86	2	1.2661	0.3656	0.2159	0.2114	0.2102	-0.4547	-0.1047	0.2406	0.7891
loc87	2	1.8041	0.6378	0.2159	0.4482	0.4457	0.2541	0.57	0.4235	0.3403
loc88	2	1.294	0.3877	0.2159	0.2285	0.2272	-0.1952	0.0584	0.2122	0.9282
loc89	2	1.2385	0.3422	0.2159	0.1937	0.1926	-0.2411	-0.1489	0.0743	3.1138
loc90	2	1.5119	0.5217	0.2273	0.3405	0.3386	0.0259	0.5399	0.5277	0.2238
loc91	2	1.7664	0.6255	0.2273	0.4364	0.4339	0.1767	0.523	0.4207	0.3443
loc92	2	1.2523	0.3541	0.2273	0.2026	0.2014	-0.4447	-0.1409	0.2103	0.9386
loc93	2	1.4382	0.4826	0.2386	0.3064	0.3047	-0.2674	0.0634	0.261	0.7079
loc94	2	1.6433	0.5803	0.2386	0.3937	0.3915	0.1967	0.5896	0.4891	0.2612
loc95	2	1.2661	0.3656	0.2386	0.2114	0.2102	-0.4883	-0.1368	0.2362	0.8086
loc96	2	1.5708	0.5495	0.25	0.3655	0.3634	-0.1531	0.3588	0.444	0.3131
loc97	2	1.7664	0.6255	0.25	0.4364	0.4339	0.0935	0.4365	0.3784	0.4107
loc98	2	1.294	0.3877	0.2614	0.2285	0.2272	-0.2729	-0.1067	0.1305	1.665
loc99	2	1.4971	0.5143	0.2614	0.334	0.3321	0.0097	0.4738	0.4687	0.2834
loc100	2	1.5119	0.5217	0.2727	0.3405	0.3386	-0.011	0.3067	0.3142	0.5456
loc101	2	1.3223	0.4087	0.2841	0.2451	0.2437	-0.456	-0.2882	0.1152	1.9193
loc102	2	1.3943	0.4566	0.2955	0.2844	0.2828	-0.1749	-0.0856	0.0759	3.0421
loc103	2	1.4382	0.4826	0.3068	0.3064	0.3047	-0.5209	-0.1674	0.2324	0.8257
loc104	2	1.3798	0.4475	0.3295	0.2768	0.2752	-0.4074	-0.2322	0.1245	1.7581
loc105	2	1.4089	0.4655	0.3523	0.2919	0.2902	-0.3546	-0.1846	0.1255	1.7421
loc106	2	1.7534	0.6211	0.375	0.4321	0.4297	-0.0863	0.135	0.2037	0.9775
loc107	2	1.4676	0.4988	0.3977	0.3205	0.3186	-0.3159	-0.1764	0.106	2.1085
loc108	2	1.5267	0.5289	0.4205	0.3469	0.345	-0.3661	-0.1024	0.1931	1.0449
loc109	2	1.9977	0.6926	0.4432	0.5023	0.4994	-0.0669	0.1924	0.243	0.7788
loc110	2	1.6857	0.5968	0.4545	0.4091	0.4068	-0.4336	-0.1392	0.2053	0.9677
loc111	2	1.5708	0.5495	0.4773	0.3655	0.3634	-0.41	-0.2131	0.1397	1.5401
loc112	2	1.6145	0.5685	0.4886	0.3828	0.3806	-0.4428	-0.2896	0.1062	2.104
loc113	2	1.8615	0.6555	0.5	0.4655	0.4628	-0.2707	0.305	0.4531	0.3018
loc114	2	1.7268	0.6118	0.5114	0.4233	0.4209	-0.3029	-0.1182	0.1417	1.5139
loc115	2	1.7664	0.6255	0.5227	0.4364	0.4339	-0.2488	0.1041	0.2826	0.6345
loc116	2	1.7792	0.6297	0.5341	0.4405	0.438	-0.3496	-0.1356	0.1585	1.3269
loc117	2	1.6857	0.5968	0.5455	0.4091	0.4068	-0.4519	-0.2056	0.1696	1.2238
loc118	2	1.6575	0.586	0.5455	0.399	0.3967	-0.6956	-0.3992	0.1748	1.18
loc119	2	1.8041	0.6378	0.5568	0.4482	0.4457	-0.5223	0.115	0.4187	0.3471
loc120	2	1.6996	0.6019	0.5568	0.414	0.4116	-0.4432	-0.1818	0.1811	1.1301
loc121	2	1.9959	0.6921	0.5682	0.5018	0.499	-0.2088	0.1924	0.3319	0.5033
loc122	2	1.6857	0.5968	0.5682	0.4091	0.4068	-0.5127	-0.3009	0.14	1.5357
loc123	2	1.6857	0.5968	0.5682	0.4091	0.4068	-0.5293	-0.2358	0.1919	1.0526
loc124	2	1.6996	0.6019	0.5795	0.414	0.4116	-0.4983	-0.3054	0.1288	1.6917
loc125	2	1.7534	0.6211	0.5795	0.4321	0.4297	-0.4931	-0.206	0.1923	1.05
loc126	2	1.8922	0.6644	0.5795	0.4742	0.4715	-0.5367	0.1	0.4143	0.3534
loc127	2	1.7402	0.6165	0.5909	0.4278	0.4254	-0.4789	-0.2746	0.1382	1.5595
loc128	2	1.7918	0.6339	0.5909	0.4444	0.4419	-0.5342	-0.2191	0.2054	0.9673
loc129	2	1.7402	0.6165	0.5909	0.4278	0.4254	-0.4331	-0.2809	0.1063	2.1028
loc130	2	1.7268	0.6118	0.6023	0.4233	0.4209	-0.5463	-0.3015	0.1583	1.3292
loc131	2	1.7268	0.6118	0.6023	0.4233	0.4209	-0.5229	-0.2764	0.1618	1.2948
loc132	2	1.8279	0.6453	0.6023	0.4555	0.4529	-0.2598	-0.0925	0.1328	1.6323
loc133	2	1.7792	0.6297	0.6023	0.4405	0.438	-0.4962	-0.2657	0.1541	1.3726
loc134	2	1.8615	0.6555	0.6136	0.4655	0.4628	-0.5697	-0.2238	0.2203	0.8846
loc135	2	1.9018	0.6671	0.6136	0.4769	0.4742	-0.477	-0.3693	0.0729	3.1778
loc136	2	1.7402	0.6165	0.6136	0.4278	0.4254	-0.5925	-0.3686	0.1406	1.5287
loc137	2	1.7664	0.6255	0.6136	0.4364	0.4339	-0.5553	-0.2881	0.1718	1.2055
loc138	2	1.9692	0.6853	0.625	0.495	0.4922	-0.4843	-0.17	0.2118	0.9306
loc139	2	1.8922	0.6644	0.625	0.4742	0.4715	-0.3531	-0.11	0.1796	1.1419
loc140	2	1.8506	0.6522	0.625	0.4623	0.4596	-0.4963	-0.2717	0.1501	1.416
loc141	2	1.7534	0.6211	0.625	0.4321	0.4297	-0.5457	-0.2667	0.1805	1.1352
loc142	2	1.8394	0.6488	0.6364	0.459	0.4564	-0.6155	-0.3199	0.183	1.1162
loc143	2	1.8394	0.6488	0.6364	0.459	0.4564	-0.4539	-0.2517	0.1391	1.5474
loc144	2	1.9197	0.6721	0.6364	0.4818	0.4791	-0.5187	-0.2293	0.1905	1.0621
loc145	2	1.9197	0.6721	0.6364	0.4818	0.4791	-0.4854	-0.2483	0.1596	1.3162
loc146	2	1.9793	0.6879	0.6477	0.4976	0.4948	-0.4964	0.0129	0.3403	0.4846
loc147	2	1.7792	0.6297	0.6477	0.4405	0.438	-0.7834	-0.5357	0.1389	1.5501
loc148	2	1.9793	0.6879	0.6477	0.4976	0.4948	-0.2691	-0.0265	0.1912	1.0575
loc149	2	1.928	0.6744	0.6477	0.4841	0.4813	-0.6053	-0.1833	0.2629	0.7011
loc150	2	1.8394	0.6488	0.6591	0.459	0.4564	-0.5146	-0.0903	0.2801	0.6424
loc151	2	1.8824	0.6616	0.6591	0.4714	0.4688	-0.5292	-0.2518	0.1814	1.1284
loc152	2	1.9907	0.6908	0.6591	0.5005	0.4977	-0.7015	-0.3274	0.2199	0.8871
loc153	2	1.8615	0.6555	0.6591	0.4655	0.4628	-0.6593	-0.5274	0.0795	2.8947
loc154	2	1.8041	0.6378	0.6705	0.4482	0.4457	-0.5777	-0.3395	0.151	1.4059
loc155	2	1.9573	0.6822	0.6705	0.4919	0.4891	-0.6691	-0.0527	0.3693	0.427
loc156	2	1.8279	0.6453	0.6705	0.4555	0.4529	-0.5924	-0.3232	0.169	1.229
loc157	2	1.8279	0.6453	0.6705	0.4555	0.4529	-0.668	-0.3899	0.1668	1.2492
loc158	2	1.9959	0.6921	0.6818	0.5018	0.499	-0.5023	-0.1901	0.2078	0.9533
loc159	2	1.8615	0.6555	0.6818	0.4655	0.4628	-0.4768	-0.4007	0.0516	4.599
loc160	2	1.8161	0.6416	0.6818	0.4519	0.4494	-0.7132	-0.4293	0.1657	1.2587
loc161	2	1.8161	0.6416	0.6818	0.4519	0.4494	-0.6212	-0.5647	0.0348	6.9248
loc162	2	1.9977	0.6926	0.6932	0.5023	0.4994	-0.3907	-0.1306	0.187	1.0865
loc163	2	1.9109	0.6697	0.6932	0.4794	0.4767	-0.6313	-0.3213	0.19	1.0657
loc164	2	1.8721	0.6586	0.6932	0.4685	0.4658	-0.665	-0.3503	0.189	1.0725
loc165	2	1.9936	0.6915	0.6932	0.5012	0.4984	-0.5448	-0.1318	0.2674	0.6851
loc166	2	1.9745	0.6867	0.7045	0.4964	0.4935	-0.5473	-0.194	0.2283	0.8451
loc167	2	1.9907	0.6908	0.7045	0.5005	0.4977	-0.5629	-0.124	0.2809	0.6401
loc168	2	1.936	0.6765	0.7045	0.4862	0.4835	-0.5962	-0.2611	0.2099	0.9409
loc169	2	1.9907	0.6908	0.7045	0.5005	0.4977	-0.4867	-0.2779	0.1404	1.5305
loc170	2	1.8721	0.6586	0.7159	0.4685	0.4658	-0.5239	-0.3492	0.1146	1.9307
loc171	2	1.8721	0.6586	0.7159	0.4685	0.4658	-0.6039	-0.4782	0.0784	2.9396
loc172	2	1.9977	0.6926	0.7159	0.5023	0.4994	-0.5927	-0.3187	0.1721	1.203
loc173	2	1.9197	0.6721	0.7273	0.4818	0.4791	-0.6021	-0.1994	0.2514	0.7445
loc174	2	1.9635	0.6838	0.7273	0.4935	0.4907	-0.6973	-0.3878	0.1823	1.1211
loc175	2	1.9197	0.6721	0.7273	0.4818	0.4791	-0.6658	-0.3639	0.1813	1.1293
loc176	2	1.9109	0.6697	0.7386	0.4794	0.4767	-0.6264	-0.3239	0.186	1.0941
loc177	2	1.8721	0.6586	0.7386	0.4685	0.4658	-0.7217	-0.4112	0.1803	1.1364
loc178	2	1.9435	0.6785	0.7386	0.4882	0.4855	-0.4551	-0.29	0.1135	1.9534
loc179	2	1.9635	0.6838	0.75	0.4935	0.4907	-0.679	-0.2882	0.2328	0.8241
loc180	2	1.9506	0.6804	0.75	0.4901	0.4873	-0.5893	-0.3408	0.1564	1.3489
loc181	2	1.9997	0.6931	0.7614	0.5028	0.4999	-0.5824	-0.3118	0.171	1.2118
loc182	2	1.9573	0.6822	0.7614	0.4919	0.4891	-0.4649	-0.3172	0.1008	2.2302
loc183	2	1.936	0.6765	0.7727	0.4862	0.4835	-0.6449	-0.5105	0.0817	2.8082
loc184	2	1.9635	0.6838	0.7727	0.4935	0.4907	-0.7251	-0.5126	0.1232	1.7791
loc185	2	1.9977	0.6926	0.7841	0.5023	0.4994	-0.6147	-0.3662	0.1539	1.3746
loc186	2	1.9635	0.6838	0.7955	0.4935	0.4907	-0.7729	-0.4991	0.1545	1.3686
loc187	2	1.936	0.6765	0.8182	0.4862	0.4835	-0.8459	-0.7484	0.0528	4.4832
loc188	2	1.9692	0.6853	0.8295	0.495	0.4922	-0.6502	-0.5063	0.0872	2.6168
loc189	2	1.9635	0.6838	0.8636	0.4935	0.4907	-0.8379	-0.8128	0.0136	18.0964
loc190	2	1.9959	0.6921	0.8864	0.5018	0.499	-0.8179	-0.7764	0.0228	10.7002
loc191	2	1.9997	0.6931	0.9205	0.5028	0.4999	-0.8939	-0.8716	0.0118	20.9538
loc192	2	1.9959	0.6921	0.9545	0.5018	0.499	-0.9712	-0.9658	0.0027	91.5625
Mean	2	1.5575	0.498	0.381	0.3308	0.3289	-0.3989	-0.067	0.2373	0.8037

## Sheet: Table S8
Table S8. Pairwise population matrix of genetic identity (above diagonal) and genetic distance (below diagonal) among different populations of Morinda officinalis
Populations	Deqing	Shaoguan	Yunan	Gaoyao	Wuzhou	Fangcheng	Qinzhou	Nanjing	Danzhou	Wuzhishan
Deqing		0.9108	0.9927	0.9522	0.989	0.8657	0.7472	0.9367	0.763	0.9022
Shaoguan	0.0934		0.9191	0.9253	0.8783	0.836	0.756	0.9122	0.776	0.8717
Yunan	0.0073	0.0844		0.9531	0.9857	0.8721	0.7533	0.9403	0.7677	0.9015
Gaoyao	0.0489	0.0777	0.0481		0.9305	0.8748	0.7848	0.9502	0.8177	0.8976
Wuzhou	0.011	0.1297	0.0144	0.0721		0.8501	0.724	0.9202	0.738	0.8848
Fangcheng	0.1442	0.1792	0.1369	0.1338	0.1624		0.9449	0.9045	0.8871	0.9177
Qinzhou	0.2915	0.2797	0.2833	0.2423	0.3229	0.0566		0.8246	0.8827	0.8708
Nanjing	0.0654	0.0919	0.0615	0.0511	0.0832	0.1004	0.1928		0.8499	0.9201
Danzhou	0.2705	0.2536	0.2643	0.2012	0.3038	0.1198	0.1248	0.1626		0.8786
Wuzhishan	0.103	0.1373	0.1036	0.1081	0.1224	0.0859	0.1384	0.0833	0.1295

## Sheet: Table S9
Table S9. Mean values of morphology and oilgosaccharide content of Morinda officinalis in three groups based on phylogenetic analysis
Cluster	Leaf length	Leaf width	Root length	Root diameter	Root range	Main root number	Lateral root number	Plant height	Section color of the root	nystose	1F-fructofuranosyl nystose
Ⅰ	7.60667	2.99556	22.2222	0.62	18.4667	2.1	2.25556	26.9667	1	24.0611	37.2956
Ⅱ	8.10857	3.63286	48.1929	0.845	32.8571	4.63571	5.13929	52.2	1.71429	55.0429	82.5936
Ⅲ	6.74092	3.10292	37.1534	0.831077	25.1054	3.12308	3.00308	33.38	1.58462	48.818	68.5902

## Sheet: Table S10
Table S10. List of Morinda officinalis samples with the origin
Sample	Collecting site (District)	Latitude(N)	Longitude(E)	Altitude(m)
GD01	Deqing,Guangdong/cultivation	23.17	111.54	140
GD02	Deqing,Guangdong/cultivation	23.17	111.54	140
GD03	Deqing,Guangdong/cultivation	23.17	111.54	140
GD04	Deqing,Guangdong/cultivation	23.17	111.54	110
GD05	Deqing,Guangdong/cultivation	23.17	111.54	110
GD06	Deqing,Guangdong/cultivation	23.17	111.54	110
GD07	Deqing,Guangdong/cultivation	23.14	111.49	90
GD08	Deqing,Guangdong/cultivation	23.14	111.49	90
GD09	Deqing,Guangdong/cultivation	23.16	111.54	150
GD10	Deqing,Guangdong/cultivation	23.16	111.54	150
GD11	Deqing,Guangdong/cultivation	23.16	111.53	170
GD12	Deqing,Guangdong/cultivation	23.17	111.56	70
GD13	Deqing,Guangdong/cultivation	23.15	111.53	140
GD14	Deqing,Guangdong/cultivation	23.18	111.53	280
GD15	Deqing,Guangdong/cultivation	23.18	111.53	140
GD16	Deqing,Guangdong/cultivation	23.16	111.54	80
GD17	Deqing,Guangdong/cultivation	23.15	111.54	50
GD18	Deqing,Guangdong/cultivation	23.15	111.54	50
GD19	Deqing,Guangdong/cultivation	23.15	111.54	50
GD20	Deqing,Guangdong/cultivation	23.15	111.54	80
GD21	Deqing,Guangdong/cultivation	23.14	111.56	80
GD22	Deqing,Guangdong/cultivation	23.2	111.42	180
GD23	Deqing,Guangdong/cultivation	23.14	111.54	70
GD24	Shaoguan,Guangdong/cultivation	24.46	113.4	105
GD25	Shaoguan,Guangdong/cultivation	24.46	113.4	105
GD26	Yunan, Guangdong/cultivation	22.94	111.17	226
GD27	Yunan, Guangdong/cultivation	22.99	111.61	409
GD28	Yunan, Guangdong/cultivation	22.94	111.17	226
GD29	Yunan, Guangdong/cultivation	22.99	111.61	409
GD30	Yunan, Guangdong/cultivation	22.99	111.6	349
GD31	Yunan, Guangdong/cultivation	22.99	111.6	349
GD32	Yunan, Guangdong/cultivation	22.99	111.6	225
GD33	Yunan, Guangdong/cultivation	23	111.61	149
GD34	Yunan, Guangdong/cultivation	22.94	111.59	152
GD35	Yunan, Guangdong/cultivation	22.94	111.59	156
GD36	Gaoyao,Guangdong/cultivation	23.35	111.3	74.49
GD37	Gaoyao,Guangdong/cultivation	23.35	111.3	74.49
GD38	Gaoyao,Guangdong/cultivation	23.35	111.3	74.49
GD39	Gaoyao,Guangdong/cultivation	23.37	112.29	118.32
GD40	Gaoyao,Guangdong/cultivation	23.33	112.29	80.44
GD41	Gaoyao,Guangdong/cultivation	23.32	112.22	90.59
GD42	Gaoyao,Guangdong/cultivation	23.32	112.22	104.33
GD43	Gaoyao,Guangdong/cultivation	23.37	112.34	326.98
GD44	Gaoyao,Guangdong/cultivation	23.37	112.34	175.51
GD45	Gaoyao,Guangdong/cultivation	23.4	112.33	67.29
GD46	Gaoyao,Guangdong/cultivation	23.4	112.33	127.04
GX01	Wuzhou, Guangxi/cultivation	23.25	110.97	223.99
GX02	Wuzhou, Guangxi/cultivation	23.25	110.97	218.04
GX03	Wuzhou, Guangxi/cultivation	23.21	110.94	181
GX04	Wuzhou, Guangxi/cultivation	23.71	110.66	64.54
GX05	Wuzhou, Guangxi/cultivation	23.71	110.66	78.17
GX06	Wuzhou, Guangxi/cultivation	23.72	110.65	131.41
GX07	Wuzhou, Guangxi/cultivation	23.27	111.23	96.75
GX08	Wuzhou, Guangxi/cultivation	23.27	111.23	68.8
GX09	Wuzhou, Guangxi/cultivation	23.19	111.12	191.36
GX10	Wuzhou, Guangxi/cultivation	23.2	111.13	130.2
GX11	Wuzhou, Guangxi/cultivation	23.59	111.04	178.2
GX12	Shangsi, Guangxi/wild	21.74	108.15	12.51
GX13	Shangsi, Guangxi/wild	21.74	107.97	84.04
GX14	Shangsi, Guangxi/wild	22.15	107.99	-
GX15	Shangsi, Guangxi/wild	21.96	108.03	241.32
GX16	Qinzhou, Guangxi/wild	21.93	108.31	56.66
GX17	Qinzhou, Guangxi/wild	22.13	108.25	23.92
GX18	Qinzhou, Guangxi/wild	22.13	108.25	23.92
GX19	Fangcheng, Guangxi/wild	22.15	107.99	85.51
GX20	Wuzhou, Guangxi/cultivation	22.91	110.99	110.57
GX21	Qinzhou, Guangxi/wild	22.13	108.25	23.92
FJ01	Nanjing, Fujian/cultivation	24.89	117.27	614.99
FJ02	Nanjing, Fujian/cultivation	24.89	117.27	612.57
FJ03	Nanjing, Fujian/cultivation	24.89	117.27	612.57
FJ04	Nanjing, Fujian/cultivation	24.9	117.29	755.79
FJ05	Nanjing, Fujian/cultivation	24.89	117.29	769.52
FJ06	Nanjing, Fujian/cultivation	24.89	117.29	777.2
FJ07	Nanjing, Fujian/cultivation	24.89	117.27	647.58
FJ08	Nanjing, Fujian/cultivation	24.9	117.24	359.75
FJ09	Nanjing, Fujian/cultivation	24.9	117.24	359.75
FJ10	Nanjing, Fujian/cultivation	24.9	117.28	762.54
FJ11	Nanjing, Fujian/cultivation	24.9	117.27	698.01
FJ12	Nanjing, Fujian/cultivation	24.87	117.23	348.88
FJ13	Nanjing, Fujian/cultivation	24.87	117.23	342.79
FJ14	Nanjing, Fujian/cultivation	24.87	117.23	331.96
FJ15	Nanjing, Fujian/cultivation	24.93	117.3	718.5
FJ16	Nanjing, Fujian/cultivation	24.94	117.3	774.68
FJ17	Nanjing, Fujian/cultivation	24.83	117.22	507.51
FJ18	Nanjing, Fujian/cultivation	24.83	117.22	482.45
FJ19	Nanjing, Fujian/cultivation	24.83	117.22	482.45
FJ20	Nanjing, Fujian/cultivation	24.83	117.21	394.03
FJ21	Nanjing, Fujian/cultivation	24.83	117.22	482.45
FJ22	Nanjing, Fujian/cultivation	24.44	116.92	551.82
HN01	Danzhou, Hainan/wild	19.51	109.5	99.86
HN02	Wuzhishan, Hainan/cultivation	18.72	109.6	110.28
HN03	Wuzhishan, Hainan/wild	18.93	109.5	163.02
HN04	Wuzhishan, Hainan/wild	18.93	109.5	163.02
